# Supplementary material for: Public perceptions and knowledge of cholesterol management in a multi-ethnic Asian population: A population-based survey
Source: PLoS One. 2021 Aug 13;16(8):e0256218. doi: 10.1371/journal.pone.0256218 (PMC8362937; doi:10.1371/journal.pone.0256218)
Supplement: S1 Dataset — (XLSX) [file pone.0256218.s001.xlsx]

## Sheet: Sheet1
C13 In your opinion, please indicate whether each of the following statement(s) is true or false.
		Total		S5 Age Group								S5 Age Group 2						S3 Gender				S4 Ethnicity						G2 Employment				G2 Employment 2										G3 Education						G4 Marital Status
		All		21-34		35-44		45-64		65 and above		21-34		35-49		50 and above		Male		Female		Chinese		Malay		Indian		Working		Not working		Working		Not working		Retired		Homemaker		Others		Secondary and below		Diploma and equivalent		Degree and above		Married
		N	%	N	%	N	%	N	%	N	%	N	%	N	%	N	%	N	%	N	%	N	%	N	%	N	%	N	%	N	%	N	%	N	%	N	%	N	%	N	%	N	%	N	%	N	%	N	%
Usually have symptoms such as breathlessness or chest pain	True	646	0.646	184	0.621622	113	0.634831	289	0.683215	60	0.582524	184	0.621622	182	0.65704	280	0.655738	295	0.615866	351	0.673704	232	0.64986	198	0.616822	216	0.670807	436	0.655639	210	0.626866	436	0.655639	34	0.653846	47	0.5	98	0.695035	31	0.645833	278	0.640553	289	0.658314	79	0.622047	431	0.669255
	False	192	0.192	46	0.155405	34	0.191011	82	0.193853	30	0.291262	46	0.155405	50	0.180505	96	0.224824	103	0.215031	89	0.170825	70	0.196078	67	0.208723	55	0.170807	118	0.177444	74	0.220896	118	0.177444	10	0.192308	35	0.37234	26	0.184397	3	0.0625	99	0.228111	69	0.157175	24	0.188976	121	0.187888
	Don’t know/Not sure	162	0.162	66	0.222973	31	0.174157	52	0.122931	13	0.126214	66	0.222973	45	0.162455	51	0.119438	81	0.169102	81	0.15547	55	0.154062	56	0.174455	51	0.158385	111	0.166917	51	0.152239	111	0.166917	8	0.153846	12	0.12766	17	0.120567	14	0.291667	57	0.131336	81	0.18451	24	0.188976	92	0.142857
	Total	1000	1	296	1	178	1	423	1	103	1	296	1	277	1	427	1	479	1	521	1	357	1	321	1	322	1	665	1	335	1	665	1	52	1	94	1	141	1	48	1	434	1	439	1	127	1	644	1
Taking herbal medicine/supplements is safer than taking Western medication.	True	323	0.323	79	0.266892	54	0.303371	160	0.378251	30	0.291262	79	0.266892	93	0.33574	151	0.35363	161	0.336117	162	0.31094	126	0.352941	103	0.320872	94	0.291925	229	0.344361	94	0.280597	229	0.344361	14	0.269231	19	0.202128	46	0.326241	15	0.3125	135	0.31106	144	0.328018	44	0.346457	215	0.333851
	False	343	0.343	103	0.347973	68	0.382022	134	0.316785	38	0.368932	103	0.347973	96	0.34657	144	0.337237	163	0.340292	180	0.345489	100	0.280112	135	0.420561	108	0.335404	211	0.317293	132	0.39403	211	0.317293	20	0.384615	47	0.5	49	0.347518	16	0.333333	160	0.368664	141	0.321185	42	0.330709	218	0.338509
	Don’t know/Not sure	334	0.334	114	0.385135	56	0.314607	129	0.304965	35	0.339806	114	0.385135	88	0.31769	132	0.309133	155	0.323591	179	0.34357	131	0.366947	83	0.258567	120	0.372671	225	0.338346	109	0.325373	225	0.338346	18	0.346154	28	0.297872	46	0.326241	17	0.354167	139	0.320276	154	0.350797	41	0.322835	211	0.32764
	Total	1000	1	296	1	178	1	423	1	103	1	296	1	277	1	427	1	479	1	521	1	357	1	321	1	322	1	665	1	335	1	665	1	52	1	94	1	141	1	48	1	434	1	439	1	127	1	644	1
Diet and exercise is as effective as medication in controlling cholesterol.	True	647	0.647	187	0.631757	116	0.651685	280	0.661939	64	0.621359	187	0.631757	188	0.6787	272	0.637002	304	0.634656	343	0.658349	242	0.677871	204	0.635514	201	0.624224	440	0.661654	207	0.61791	440	0.661654	28	0.538462	47	0.5	101	0.716312	31	0.645833	267	0.615207	287	0.653759	93	0.732283	427	0.663043
	False	176	0.176	58	0.195946	32	0.179775	65	0.153664	21	0.203883	58	0.195946	44	0.158845	74	0.173302	89	0.185804	87	0.166987	60	0.168067	64	0.199377	52	0.161491	110	0.165414	66	0.197015	110	0.165414	11	0.211538	30	0.319149	16	0.113475	9	0.1875	79	0.182028	75	0.170843	22	0.173228	101	0.156832
	Don’t know/Not sure	177	0.177	51	0.172297	30	0.168539	78	0.184397	18	0.174757	51	0.172297	45	0.162455	81	0.189696	86	0.179541	91	0.174664	55	0.154062	53	0.165109	69	0.214286	115	0.172932	62	0.185075	115	0.172932	13	0.25	17	0.180851	24	0.170213	8	0.166667	88	0.202765	77	0.175399	12	0.0944882	116	0.180124
	Total	1000	1	296	1	178	1	423	1	103	1	296	1	277	1	427	1	479	1	521	1	357	1	321	1	322	1	665	1	335	1	665	1	52	1	94	1	141	1	48	1	434	1	439	1	127	1	644	1
Can damage the kidney or liver.	True	680	0.68	188	0.635135	119	0.668539	302	0.713948	71	0.68932	188	0.635135	196	0.707581	296	0.693208	317	0.661795	363	0.696737	251	0.703081	212	0.660436	217	0.673913	455	0.684211	225	0.671642	455	0.684211	26	0.5	59	0.62766	107	0.758865	33	0.6875	298	0.686636	281	0.640091	101	0.795276	446	0.692547
	False	100	0.1	27	0.0912162	21	0.117978	38	0.0898345	14	0.135922	27	0.0912162	28	0.101083	45	0.105386	57	0.118998	43	0.0825336	32	0.0896359	42	0.130841	26	0.0807453	65	0.0977444	35	0.104478	65	0.0977444	9	0.173077	18	0.191489	6	0.0425532	2	0.0416667	50	0.115207	43	0.0979499	7	0.0551181	57	0.0885093
	Don’t know/Not sure	220	0.22	81	0.273649	38	0.213483	83	0.196217	18	0.174757	81	0.273649	53	0.191336	86	0.201405	105	0.219207	115	0.220729	74	0.207283	67	0.208723	79	0.245342	145	0.218045	75	0.223881	145	0.218045	17	0.326923	17	0.180851	28	0.198582	13	0.270833	86	0.198157	115	0.261959	19	0.149606	141	0.218944
	Total	1000	1	296	1	178	1	423	1	103	1	296	1	277	1	427	1	479	1	521	1	357	1	321	1	322	1	665	1	335	1	665	1	52	1	94	1	141	1	48	1	434	1	439	1	127	1	644	1
Is associated with a higher risk of cancer.	True	557	0.557	148	0.5	97	0.544944	253	0.598109	59	0.572816	148	0.5	158	0.570397	251	0.587822	253	0.528184	304	0.583493	195	0.546218	181	0.563863	181	0.562112	366	0.550376	191	0.570149	366	0.550376	25	0.480769	46	0.489362	93	0.659574	27	0.5625	257	0.592166	228	0.519362	72	0.566929	375	0.582298
	False	180	0.18	49	0.165541	39	0.219101	68	0.160757	24	0.23301	49	0.165541	56	0.202166	75	0.175644	97	0.202505	83	0.159309	68	0.190476	57	0.17757	55	0.170807	121	0.181955	59	0.176119	121	0.181955	10	0.192308	28	0.297872	15	0.106383	6	0.125	77	0.177419	79	0.179954	24	0.188976	108	0.167702
	Don’t know/Not sure	263	0.263	99	0.334459	42	0.235955	102	0.241135	20	0.194175	99	0.334459	63	0.227437	101	0.236534	129	0.269311	134	0.257198	94	0.263305	83	0.258567	86	0.267081	178	0.267669	85	0.253731	178	0.267669	17	0.326923	20	0.212766	33	0.234043	15	0.3125	100	0.230415	132	0.300683	31	0.244094	161	0.25
	Total	1000	1	296	1	178	1	423	1	103	1	296	1	277	1	427	1	479	1	521	1	357	1	321	1	322	1	665	1	335	1	665	1	52	1	94	1	141	1	48	1	434	1	439	1	127	1	644	1
Is not safe to stop the medicine once started.	True	557	0.557	140	0.472973	88	0.494382	262	0.619385	67	0.650485	140	0.472973	150	0.541516	267	0.625293	262	0.546973	295	0.566219	209	0.585434	179	0.557632	169	0.524845	361	0.542857	196	0.585075	361	0.542857	23	0.442308	58	0.617021	93	0.659574	22	0.458333	253	0.582949	230	0.523918	74	0.582677	377	0.585404
	False	139	0.139	32	0.108108	29	0.162921	61	0.144208	17	0.165049	32	0.108108	42	0.151625	65	0.152225	75	0.156576	64	0.122841	49	0.137255	43	0.133956	47	0.145963	90	0.135338	49	0.146269	90	0.135338	10	0.192308	19	0.202128	14	0.0992908	6	0.125	75	0.172811	53	0.120729	11	0.0866142	92	0.142857
	Don’t know/Not sure	304	0.304	124	0.418919	61	0.342697	100	0.236407	19	0.184466	124	0.418919	85	0.306859	95	0.222482	142	0.296451	162	0.31094	99	0.277311	99	0.308411	106	0.329193	214	0.321805	90	0.268657	214	0.321805	19	0.365385	17	0.180851	34	0.241135	20	0.416667	106	0.24424	156	0.355353	42	0.330709	175	0.271739
	Total	1000	1	296	1	178	1	423	1	103	1	296	1	277	1	427	1	479	1	521	1	357	1	321	1	322	1	665	1	335	1	665	1	52	1	94	1	141	1	48	1	434	1	439	1	127	1	644	1
Can be stopped once cholesterol is under control.	True	451	0.451	134	0.452703	82	0.460674	192	0.453901	43	0.417476	134	0.452703	130	0.469314	187	0.437939	209	0.436326	242	0.464491	173	0.484594	139	0.433022	139	0.431677	304	0.457143	147	0.438806	304	0.457143	18	0.346154	38	0.404255	70	0.496454	21	0.4375	192	0.442396	190	0.432802	69	0.543307	298	0.462733
	False	254	0.254	56	0.189189	36	0.202247	120	0.283688	42	0.407767	56	0.189189	64	0.231047	134	0.313817	123	0.256785	131	0.25144	88	0.246499	92	0.286604	74	0.229814	150	0.225564	104	0.310448	150	0.225564	18	0.346154	38	0.404255	39	0.276596	9	0.1875	136	0.313364	97	0.220957	21	0.165354	169	0.262422
	Don’t know/Not sure	295	0.295	106	0.358108	60	0.337079	111	0.262411	18	0.174757	106	0.358108	83	0.299639	106	0.248244	147	0.306889	148	0.284069	96	0.268908	90	0.280374	109	0.338509	211	0.317293	84	0.250746	211	0.317293	16	0.307692	18	0.191489	32	0.22695	18	0.375	106	0.24424	152	0.346241	37	0.291339	177	0.274845
	Total	1000	1	296	1	178	1	423	1	103	1	296	1	277	1	427	1	479	1	521	1	357	1	321	1	322	1	665	1	335	1	665	1	52	1	94	1	141	1	48	1	434	1	439	1	127	1	644	1
Statin should not be taken long term.	True	447	0.447	121	0.408784	72	0.404494	209	0.49409	45	0.436893	121	0.408784	119	0.429603	207	0.484778	215	0.448852	232	0.445298	167	0.467787	141	0.439252	139	0.431677	301	0.452632	146	0.435821	301	0.452632	17	0.326923	41	0.43617	67	0.475177	21	0.4375	202	0.465438	182	0.414579	63	0.496063	295	0.458075
	False	149	0.149	37	0.125	25	0.140449	66	0.156028	21	0.203883	37	0.125	42	0.151625	70	0.163934	70	0.146138	79	0.151631	48	0.134454	56	0.174455	45	0.139752	94	0.141353	55	0.164179	94	0.141353	13	0.25	18	0.191489	19	0.134752	5	0.104167	76	0.175115	58	0.132118	15	0.11811	93	0.14441
	Don’t know/Not sure	404	0.404	138	0.466216	81	0.455056	148	0.349882	37	0.359223	138	0.466216	116	0.418773	150	0.351288	194	0.40501	210	0.403071	142	0.397759	124	0.386293	138	0.428571	270	0.406015	134	0.4	270	0.406015	22	0.423077	35	0.37234	55	0.390071	22	0.458333	156	0.359447	199	0.453303	49	0.385827	256	0.397516
	Total	1000	1	296	1	178	1	423	1	103	1	296	1	277	1	427	1	479	1	521	1	357	1	321	1	322	1	665	1	335	1	665	1	52	1	94	1	141	1	48	1	434	1	439	1	127	1	644	1
[truncated: 28 more columns]
